# Supplementary material for: Laryngoscope and a New Tracheal Tube Assist Lightwand Intubation in Difficult Airways due to Unstable Cervical Spine
Source: PLoS One. 2015 Mar 24;10(3):e0120231. doi: 10.1371/journal.pone.0120231 (PMC4372550; doi:10.1371/journal.pone.0120231)
Supplement: S1 Dataset — (XLS) [file pone.0120231.s004.xls]

## Sheet: Sheet1
group	ID	Age(Y)	Height(cm)	Weight(kg)	BMI(kg/m2)	C/L Grade	VAS	Intubation time(s)	Number of insertion attempts	Lowest SPO2 during intubation(%)
LW	1	22	173	59	19.71	3	1	43	1	98
LW	2	32	160	40	15.63	3	2	40	1	99
LW	3	27	162	51	19.43	3	3	40	1	98
LW	4	29	161	51	19.68	3	2	45	1	98
LW	5	57	168	58	20.55	3	1	44	1	99
LW	6	76	165	69	25.16	3	2	90	1	93
LW	7	25	155	49	20.4	3	2	36	1	99
LW	8	52	168	65	23.03	3	2	42	1	99
LW	9	18	159	53	20.96	2	3	120	2	90
LW	10	39	156	48	19.72	3	2	91	2	90
LW	11	31	150	44	19.56	3	2	45	1	99
LW	12	62	170	65	22.49	3	3	44	1	95
LW	13	25	177	70	22.34	2	2	42	1	100
LW	14	65	150	53	23.56	2	2	42	1	97
LW	15	63	160	71	27.73	3	1	58	1	99
LW	16	50	160	65	25.39	3	4	100	2	96
LW	17	32	152	51	22.07	3	1	65	1	96
LW	18	36	168	72	25.51	3	2	50	1	97
LW	19	39	158	60	24.03	3	2	52	1	98
LW	20	54	168	82	29.05	3	2	85	1	96
LW	21	43	156	49	19.93	3	1	82	1	98
LW	22	26	161	50	19.29	3	3	130	2	95
LW	23	60	167	67	24.02	3	3	85	2	98
LW	24	52	163	64	24.09	3	1	48	1	97
DL	1	30	159	51	20.17	3	3	120	2	93
DL	2	18	176	60	19.37	3	2	52	1	99
DL	3	56	158	69	27.64	3	2	70	1	94
DL	4	22	164	43	15.99	3	2	60	1	99
DL	5	35	160	53	20.7	3	2	50	1	99
DL	6	57	158	60	24.03	3	3	55	1	100
DL	7	38	167	66	23.67	3	2	62	1	100
DL	8	47	168	63	22.32	2	2	55	1	99
DL	9	25	176	75	24.21	3	1	60	1	99
DL	10	58	175	70	22.86	3	3	52	1	98
DL	11	58	175	67	21.88	3	2	57	1	99
DL	12	57	175	61	19.92	3	2	53	1	99
DL	13	38	160	52	20.31	3	2	55	1	100
DL	14	27	158	63	25.24	3	3	180	2	94
DL	15	47	175	70	22.86	3	2	54	1	100
DL	16	37	172	68	22.82	3	3	70	1	100
DL	17	27	155	56	23.31	3	2	50	1	100
DL	18	22	170	54	18.69	3	2	48	1	100
DL	19	46	156	54	22.19	3	2	57	1	100
DL	20	32	162	58	22.1	3	3	54	1	98
DL	21	54	152	69	29.86	3	2	116	2	95
DL	22	29	164	58	21.56	2	3	56	1	97
DL	23	27	164	62	23.05	3	3	58	1	99
DL	24	34	158	53	21.23	3	2	53	1	100
DL	25	38	160	67	26.17	3	3	55	1	98
DL	26	42	178	80	25.25	2	2	52	1	100
DL	27	33	162	59	22.48	3	2	60	1	100
DL	28	36	153	53	22.64	3	1	53	1	100
DL	29	30	170	78	26.99	3	4	117	2	95
WEI	1	30	158	55	22.03	2	2	60	1	100
WEI	2	33	163	49	18.44	3	1	104	1	100
WEI	3	47	160	55	21.48	3	2	115	1	100
WEI	4	60	158	63	25.24	3	2	124	1	100
WEI	5	25	155	53	22.06	3	2	98	1	100
WEI	6	50	165	62	22.77	3	2	130	1	100
WEI	7	48	154	49	20.45	3	3	126	1	100
WEI	8	29	159	62	24.52	3	2	105	1	100
WEI	9	39	163	61	22.96	3	3	110	1	100
WEI	10	28	173	73	24.39	3	2	95	1	100
WEI	11	58	175	70	22.86	2	3	54	1	100
WEI	12	49	169	67	23.46	3	2	120	1	100
WEI	13	57	175	61	19.92	3	2	108	1	100
WEI	14	38	160	52	20.31	3	3	113	1	100
WEI	15	27	158	63	25.24	3	2	125	1	100
WEI	16	42	165	59	21.67	3	3	107	1	100
WEI	17	38	170	68	23.53	3	2	136	1	100
WEI	18	47	164	65	24.17	3	3	108	1	100
WEI	19	52	167	57	20.44	3	2	114	1	100
WEI	20	28	152	61	26.4	3	3	104	1	100
WEI	21	38	155	63	26.22	4	3	109	1	100
WEI	22	27	167	63	22.59	3	2	127	1	100
WEI	23	47	175	70	22.86	3	3	105	1	100
WEI	24	22	158	54	21.63	3	2	123	1	100
WEI	25	35	160	53	20.7	3	3	111	1	100
WEI	26	57	158	60	24.03	3	2	115	1	100
WEI	27	38	167	66	23.67	3	3	121	1	100
WEI	28	47	168	63	22.32	3	2	133	1	100
WEI	29	36	173	72	24.06	3	3	128	1	100
WEI	30	54	168	48	17.01	3	2	96	1	100
